# Supplementary material for: Epidemiology of the SARS-CoV-2 Omicron Variant Emergence in the Southeast Brazilian Population
Source: Microorganisms. 2024 Feb 23;12(3):449. doi: 10.3390/microorganisms12030449 (PMC10974166; doi:10.3390/microorganisms12030449)
Supplement: Supplementary file 1 [file microorganisms-12-00449-s001.zip]

Archive with 3 entries (3 files):
- Supplementary Figure S1.jpg
- Supplementary Figure S2.tif
- Supplementary Table S1.pdf
